# Supplementary material for: Physicochemical, Thermal and Textural Characterization of Olive Pomace Oil and Argan Oil Oleogels Prepared with Different Oleogelators
Source: Gels. 2025 Dec 11;11(12):997. doi: 10.3390/gels11120997 (PMC12732674; doi:10.3390/gels11120997)
Supplement: Supplementary file 1 [file gels-11-00997-s001.zip]

Archive with 1 entries (1 files):
- gels-3987651-SI.pdf
